# Supplementary material for: Acute Effects of Passive Stretching with and Without Vibration on Hip Range of Motion, Temperature, and Stiffness Parameters in Male Elite Athletes
Source: J Funct Morphol Kinesiol. 2025 Jan 2;10(1):17. doi: 10.3390/jfmk10010017 (PMC11755640; doi:10.3390/jfmk10010017)
Supplement: Supplementary file 1 [file jfmk-10-00017-s001.zip]

Archive with 2 entries (2 files):
- 2306_Video.mov
- jfmk-3366211-supplementary.pdf
